# Supplementary material for: DEK associates with tumor stage and outcome in HPV16 positive oropharyngeal squamous cell carcinoma
Source: Oncotarget. 2017 Feb 21;8(14):23414–26. doi: 10.18632/oncotarget.15582 (PMC5410314; doi:10.18632/oncotarget.15582)
Supplement: Supplementary file 2 [file oncotarget-08-23414-s002.xlsx]

## Sheet: Sheet1
Supplementary Table 4: Clinical characteristics associated with DEK staining, based on HPV/p16 status (DEK stain proportion).
DEK (stain proportion)
HPV+/p16+
Node Stage	N	Minimum	Q1	Median	Q3	Maximum	p-value
N0/N1	34	6.67	53.33	81.67	98.33	100	0.6537
N2/N3	75	0	63.33	86.67	100	100
Tumor Stage	N	Minimum	Q1	Median	Q3	Maximum	p-value
T1/T2	76	0	53.33	75	98.33	100	0.0227
T3/T4	33	23.33	80	93.33	100	100
Recurrence Status	N	Minimum	Q1	Median	Q3	Maximum	p-value
No Recurrence	87	0	60	86.67	100	100	0.8417
Recurrence	17	6.67	73.33	83.33	93.33	100
Recurrence Type	N	Minimum	Q1	Median	Q3	Maximum	p-value
Distant	6	70	83.33	90.83	100	100	0.1884
Locoregional	11	6.67	66.67	83.33	93.33	93.33
Smoking Status: Pack Years	N	Minimum	Q1	Median	Q3	Maximum	p-value
10 pack years or less	34	6.67	60	82.5	93.33	100	0.4653
More than 10 pack years	68	0	60	86.67	100	100
Extranodal Extension	N	Minimum	Q1	Median	Q3	Maximum	p-value
No	69	0	60	83.33	98.33	100	0.4561
Yes	39	11.67	66.67	86.67	100	100
Perineural Invasion	N	Minimum	Q1	Median	Q3	Maximum	p-value
No	90	0	60	80	98.33	100	0.2786
Yes	19	11.67	83.33	90	100	100
HPV-/p16+
Node Stage	N	Minimum	Q1	Median	Q3	Maximum	p-value
N0/N1	9	6.67	76.67	90	96.67	100	0.6698
N2/N3	27	0	43.33	83.33	100	100
Tumor Stage	N	Minimum	Q1	Median	Q3	Maximum	p-value
T1/T2	24	0	41.67	81.67	98.33	100	0.2399
T3/T4	12	5	65	92.5	100	100
Recurrence Status	N	Minimum	Q1	Median	Q3	Maximum	p-value
No Recurrence	20	0	55	86.67	100	100	0.7656
Recurrence	12	0	78.33	91.67	100	100
Recurrence Type	N	Minimum	Q1	Median	Q3	Maximum	p-value
Distant	7	0	5	80	100	100	0.4553
Locoregional	5	76.67	86.67	96.67	100	100
Smoking Status: Pack Years	N	Minimum	Q1	Median	Q3	Maximum	p-value
10 pack years or less	8	3.33	43.33	78.33	89.17	100	0.3061
More than 10 pack years	28	0	55	88.33	100	100
Extranodal Extension	N	Minimum	Q1	Median	Q3	Maximum	p-value
No	16	0	73.33	95.83	100	100	0.1962
Yes	20	3.33	46.67	80	95	100
Perineural Invasion	N	Minimum	Q1	Median	Q3	Maximum	p-value
No	26	0	63.33	89.17	100	100	0.1189
Yes	10	0	43.33	78.33	90	100
HPV-/p16-
Node Stage	N	Minimum	Q1	Median	Q3	Maximum	p-value
N0/N1	26	0	30	55	83.33	100	0.363
N2/N3	20	0	19.17	40.83	71.67	100
Tumor Stage	N	Minimum	Q1	Median	Q3	Maximum	p-value
T1/T2	19	0	23.33	53.33	76.67	98.33	0.5842
T3/T4	27	0	20	53.33	83.33	100
Recurrence Status	N	Minimum	Q1	Median	Q3	Maximum	p-value
No Recurrence	22	0	23.33	51.67	88.33	100	0.7984
Recurrence	21	0	25	56.67	80	100
Recurrence Type	N	Minimum	Q1	Median	Q3	Maximum	p-value
Distant	6	0	25	35	76.67	83.33	0.4832
Locoregional	15	0	18.33	60	80	100
Smoking Status: Pack Years	N	Minimum	Q1	Median	Q3	Maximum	p-value
10 pack years or less	3	0	0	76.67	98.33	98.33	0.7846
More than 10 pack years	42	0	23.33	53.33	80	100
Extranodal Extension	N	Minimum	Q1	Median	Q3	Maximum	p-value
No	24	0	26.67	53.33	80	100	0.6109
Yes	18	0	25	48.33	80	100
Perineural Invasion	N	Minimum	Q1	Median	Q3	Maximum	p-value
No	25	0	50	66.67	86.67	100	0.0144
Yes	20	0	11.67	33.33	51.67	100
